# Supplementary material for: Development of Stabilizing Solution for Long-Term Storage of Bacteriophages at Room Temperature and Application to Control Foodborne Pathogens
Source: Viruses. 2024 Jul 17;16(7):1155. doi: 10.3390/v16071155 (PMC11281399; doi:10.3390/v16071155)
Supplement: Supplementary file 1 [file viruses-16-01155-s001.zip]

Archive with 1 entries (1 files):
- viruses-3055587-supplementary.pdf
